# Supplementary material for: Assessing genetic architecture and signatures of selection of dual purpose Gir cattle populations using genomic information
Source: PLoS One. 2018 Aug 2;13(8):e0200694. doi: 10.1371/journal.pone.0200694 (PMC6071998; doi:10.1371/journal.pone.0200694)
Supplement: S1 File — (XLSX) [file pone.0200694.s002.xlsx]

## Sheet: Fst
index	ensembl_gene_id	entrezgene	hgnc_symbol	chromosome_name	start_position	end_position
1	ENSBTAG00000019404	767864	IL10RB	1	1563137	1591758
2	ENSBTAG00000000597	282009	TMPRSS15	1	18058709	18207251
3	ENSBTAG00000013662	538564	COL8A1	1	43541936	43717619
4	ENSBTAG00000044001	524132	LPP	1	79041610	79725431
5	ENSBTAG00000013219	531027	PEX5L	1	87792267	87930510
6	ENSBTAG00000023426	616795	FAIM	1	131548459	131564836
7	ENSBTAG00000015834	505852	ARHGEF4	2	1609041	1792901
8	ENSBTAG00000010225	617422	POLR2D	2	4554334	4565801
9	ENSBTAG00000005180	526135	RBMS1	2	35960130	36178719
10	ENSBTAG00000012647	522419	ERBB4	2	99660620	99660620
11	ENSBTAG00000018199	541221	ZBTB8A	2	121847012	121901991
12	ENSBTAG00000006667	281753	EPB41	2	125014818	125113212
13	ENSBTAG00000015240	514561	UBR4	2	134039040	134176134
14	ENSBTAG00000000684	529043	ARHGEF10L	2	135557345	135672091
15	ENSBTAG00000010158	539686	NOS1AP	3	7105925	7463616
16	ENSBTAG00000037565	788142	LOC788142	3	20871006	20901647
17	ENSBTAG00000019611	532952	MAGI3	3	29849955	30117829
18	ENSBTAG00000031575	521961	VAV3	3	35428177	35861571
19	ENSBTAG00000020958	539204	LRRC8D	3	53475696	53606716
20	ENSBTAG00000014482	531770	FAF1	3	95937279	96434760
21	ENSBTAG00000005499	654401	ZPBP	4	5727483	5820313
22	ENSBTAG00000044068	784924	VWC2	4	5908623	6036680
23	ENSBTAG00000015073	104968457	ISPD	4	24492021	24886037
24	ENSBTAG00000011336	531410	OTOGL	5	9787259	9960051
25	ENSBTAG00000001810	538632	SCAF11	5	34430403	34480031
26	ENSBTAG00000032148	614719	TMEM117	5	36197272	36807308
27	ENSBTAG00000011352	541051	TBC1D30	5	49181675	49265076
28	ENSBTAG00000012794	510583	PAH	5	66950501	67040705
29	ENSBTAG00000011395	540892	DNM1L	5	77514854	77575339
30	ENSBTAG00000006434	540340	SYNPO2	6	7388728	7590933
31	ENSBTAG00000010564	533333	ELOVL6	6	16376642	16510240
32	ENSBTAG00000038520	100335739	TMPRSS11E	6	85614106	85716159
33	ENSBTAG00000048013	100138004	LOC100138004	6	85926576	85948595
34	ENSBTAG00000004912	508405	ANKRD17	6	89935677	90102798
35	ENSBTAG00000017131	506011	AFP	6	90258976	90280522
36	ENSBTAG00000019478	515375	NAAA	6	92508029	92531911
37	ENSBTAG00000035776	615662	C4orf22	6	96794894	97503220
38	ENSBTAG00000002978	533330	PRKG2	6	97652569	97735626
39	ENSBTAG00000005711	523110	NSG1	6	106483716	107356158
40	ENSBTAG00000017296	523362	POLN	6	108563826	108711716
41	ENSBTAG00000043368	#N/A	RF00026	7	1748890	1748996
42	ENSBTAG00000031231	789216	IRF1	7	23235653	23243697
43	ENSBTAG00000008752	785439	NME5	7	51153752	51182289
44	ENSBTAG00000020491	538232	SOX30	7	71295642	71337207
45	ENSBTAG00000035007	615819	GALNTL6	8	3816704	5330369
46	ENSBTAG00000043987	535671	KDM4C	8	37980606	38175047
47	ENSBTAG00000015607	541094	ERMP1	8	39132930	39188274
48	ENSBTAG00000011770	407101	TJP2	8	45598159	45696886
49	ENSBTAG00000009806	529698	INVS	8	65597445	65734342
50	ENSBTAG00000000188	540355	HS3ST5	9	36551274	36844165
51	ENSBTAG00000033153	615226	GRIK2	9	48476204	49218551
52	ENSBTAG00000017958	528398	AHI1	9	74330947	74544060
53	ENSBTAG00000017525	767903	ATG12	10	4619383	4799774
54	ENSBTAG00000006792	505206	EHD4	10	37412316	37496211
55	ENSBTAG00000006470	541215	TTBK2	10	38159317	38248606
56	ENSBTAG00000016823	527889	CSNK1G1	10	45717384	45867730
57	ENSBTAG00000038920	783566	VPS13C	10	48088919	48268869
58	ENSBTAG00000005984	513742	DAAM1	10	71730213	71916529
59	ENSBTAG00000025450	540504	SYNE2	10	76362023	76699213
60	ENSBTAG00000018255	524770	ACTN1	10	81023526	81121590
61	ENSBTAG00000031669	527492	CTNNA2	11	54723190	55906462
62	ENSBTAG00000021735	540500	GALNT14	11	68745032	68963585
63	ENSBTAG00000023843	616166	RALGPS1	11	97674642	97975506
64	ENSBTAG00000004663	511988	TRUB2	11	98919236	98930920
65	ENSBTAG00000012443	525628	DIAPH3	12	2130595	2695362
66	ENSBTAG00000014752	533105	AKAP11	12	12459630	12495973
67	ENSBTAG00000020726	524352	ARHGEF7	12	89451354	89552212
68	ENSBTAG00000013116	281985	PLCB4	13	2211089	2410692
69	ENSBTAG00000005915	528635	SFMBT2	13	16366946	16640879
70	ENSBTAG00000014194	524061	ADARB2	13	46383731	46630127
71	ENSBTAG00000006531	535136	DIP2C	13	47041229	47177126
72	ENSBTAG00000013955	533451	TRAPPC9	14	4229512	4616552
73	ENSBTAG00000004954	525888	TOX	14	26631190	26941726
74	ENSBTAG00000033268	539762	ZFHX4	14	41988047	42189775
75	ENSBTAG00000017165	781953	MATN2	14	68478180	68651684
76	ENSBTAG00000018945	541209	AMOTL1	15	15794576	15884804
77	ENSBTAG00000034193	514135	BCO2	15	22838240	22905944
78	ENSBTAG00000031330	541055	HTR3B	15	24774060	24815850
79	ENSBTAG00000000977	529873	CADM1	15	26101411	26451509
80	ENSBTAG00000011910	528309	STK33	15	44552624	44726438
81	ENSBTAG00000019062	539601	FCHSD2	15	53161555	53404313
82	ENSBTAG00000033180	616050	SMYD3	16	31589396	32333109
83	ENSBTAG00000033056	617120	PLD5	16	35407318	35635138
84	ENSBTAG00000011823	514447	CLSTN1	16	44633323	44671659
85	ENSBTAG00000013715	100335482	BRINP2	16	59954087	59977621
86	ENSBTAG00000000854	404548	SEC16B	16	60747108	60792164
87	ENSBTAG00000010306	532277	RXFP1	17	41318286	41446129
88	ENSBTAG00000046256	512602	TMEM132C	17	49445324	49739129
89	ENSBTAG00000006506	516048	GIT2	17	65556431	65596948
90	ENSBTAG00000007993	515798	CORO1C	17	66467521	66542216
91	ENSBTAG00000013153	540479	NF2	17	70895108	70966968
92	ENSBTAG00000015894	618792	WWOX	18	5283909	6196774
93	ENSBTAG00000012501	618622	FTO	18	22118201	22541532
94	ENSBTAG00000025200	617930	ASIC2	19	16353233	17562209
95	ENSBTAG00000020992	535623	RHBDL3	19	18160728	18192076
96	ENSBTAG00000019347	536989	PLXDC1	19	40226036	40293157
97	ENSBTAG00000018661	505575	TMC6	19	54647278	54666987
98	ENSBTAG00000001001	533461	ANKRD55	20	23007391	23117580
99	ENSBTAG00000023529	100337039	SPEF2	20	38404694	38606719
100	ENSBTAG00000002845	541259	CDH10	20	48874612	49060950
101	ENSBTAG00000012338	508724	FAH	21	26609988	26643266
102	ENSBTAG00000010963	506314	IL16	21	27527684	27606711
103	ENSBTAG00000017565	100140328	SCFD1	21	41692842	41804341
104	ENSBTAG00000014001	515593	MAP1A	21	55810061	55829462
105	ENSBTAG00000008017	537528	UNC79	21	58679832	58924124
106	ENSBTAG00000003526	520207	SYNE3	21	61855015	61963799
107	ENSBTAG00000020192	505757	PPP2R5C	21	68377171	68473921
108	ENSBTAG00000012143	530121	TECPR2	21	68837087	68901733
109	ENSBTAG00000002336	506525	RCOR1	21	68981058	69090482
110	ENSBTAG00000011628	407217	EGFR	22	892005	1069280
111	ENSBTAG00000003952	616212	FBXL2	22	7645493	7720326
112	ENSBTAG00000009155	282061	SCN5A	22	12015691	12118718
113	ENSBTAG00000007615	526697	CNTN3	22	27286727	27534171
114	ENSBTAG00000015556	512647	UBA3	22	32583221	32607984
115	ENSBTAG00000009541	537713	SUCLG2	22	33977312	34251728
116	ENSBTAG00000007937	514682	PRIM2	23	2475807	2809862
117	ENSBTAG00000017617	618875	C6orf222	23	10228126	10240589
118	ENSBTAG00000020595	514967	KCTD20	23	10355458	10391460
119	ENSBTAG00000014253	615878	TBC1D22B	23	11133036	11206519
120	ENSBTAG00000000527	532641	ZFAND3	23	11712802	12040961
121	ENSBTAG00000014063	525414	DNAH8	23	12550367	12883939
122	ENSBTAG00000019234	617566	BMP6	23	47355128	47510231
123	ENSBTAG00000008158	504721	CCDC68	24	54728527	54786445
124	ENSBTAG00000016663	525095	PIGN	24	60978529	61087325
125	ENSBTAG00000016629	525482	ADCY9	25	3242404	3344129
126	ENSBTAG00000001078	513912	SRL	25	3392668	3404630
127	ENSBTAG00000004038	280969	ABAT	25	7647412	7689263
128	ENSBTAG00000015272	524543	TSC22D4	25	36614550	36623767
129	ENSBTAG00000021195	100336715	A1CF	26	8523899	8580001
130	ENSBTAG00000012719	506002	UBTD1	26	18575002	18625622
131	ENSBTAG00000007709	511417	SHOC2	26	31762792	31849699
132	ENSBTAG00000009408	281599	ADAM2	27	34249449	34353369
133	ENSBTAG00000013300	282573	KCNMA1	28	32807351	33587986
134	ENSBTAG00000013259	540308	POLR3A	28	33875820	33924983
135	ENSBTAG00000001902	532848	CEP295	29	1067600	1121206
136	ENSBTAG00000004081	536281	FAT3	29	1965869	2605125
137	ENSBTAG00000019001	507760	PRDM10	29	36684172	36749050
138	ENSBTAG00000019173	337906	PAG12	29	38238677	38248855
139	ENSBTAG00000000292	513684	TCIRG1	29	46214074	46223038
140	ENSBTAG00000007622	282883	CTSD	29	50352064	50361497
141	ENSBTAG00000047713	100851924	LMNTD2	29	51036147	51077863
142	ENSBTAG00000017861	535868	BRSK2	29	51057469	51115452

## Sheet: iHS_dairy
index	ensembl_gene_id	entrezgene	hgnc_symbol	chromosome_name	start_position	end_position
1	ENSBTAG00000016662	510506	CPS1	2	98758036	98898492
2	ENSBTAG00000005105	282299	PAFAH2	2	127684837	127720396
3	ENSBTAG00000001981	407174	SLC6A17	3	33337960	33373481
4	ENSBTAG00000021024	506730	MACF1	3	107180352	107389223
5	ENSBTAG00000047685	#N/A	KIAA0754	3	107242359	107246829
6	ENSBTAG00000005784	100139189	CSMD2	3	112558420	112898742
7	ENSBTAG00000014079	506913	GIGYF2	3	113064293	113194137
8	ENSBTAG00000016504	107131270	AGAP1	3	115843770	116226449
9	ENSBTAG00000011534	617017	RAMP1	3	117913716	117955245
10	ENSBTAG00000032148	614719	TMEM117	5	36197272	36807308
11	ENSBTAG00000021582	531234	NCAPG	6	38765969	38812051
12	ENSBTAG00000046561	540095	LCORL	6	38840894	38992112
13	ENSBTAG00000047743	614299	KCNIP4	6	41709362	43021626
14	ENSBTAG00000000841	539634	LZTS1	8	67861051	67867745
15	ENSBTAG00000004997	515749	CTNNAL1	8	100221980	100277722
16	ENSBTAG00000025782	574056	TNFSF8	8	105841516	105870631
17	ENSBTAG00000020482	538416	ASCC3	9	49714504	50103135
18	ENSBTAG00000016365	515536	ABCG5	11	26124239	26156411
19	ENSBTAG00000032519	786620	CAMKMT	11	26602922	27032485
20	ENSBTAG00000023216	783682	MALRD1	13	21049546	21386152
21	ENSBTAG00000023920	538123	GPR158	13	26229727	26526726
22	ENSBTAG00000010387	538509	MINDY3	13	30604489	30684245
23	ENSBTAG00000009871	511160	RAB18	13	37303894	37331999
24	ENSBTAG00000021867	281644	BFSP1	13	38182322	38220659
25	ENSBTAG00000004750	527903	VSTM2L	13	67460324	67498847
26	ENSBTAG00000005710	281941	NCAM1	15	24093189	24165578
27	ENSBTAG00000043981	510498	SBF2	15	42970987	43480821
28	ENSBTAG00000011910	528309	STK33	15	44552624	44726438
29	ENSBTAG00000015655	505096	APBB1	15	47109758	47267567
30	ENSBTAG00000018449	513091	NUMA1	15	52419502	52450409
31	ENSBTAG00000001280	520639	CLPB	15	52661473	52804186
32	ENSBTAG00000014847	507159	BBOX1	15	58532712	58609229
33	ENSBTAG00000001729	541175	DUSP10	16	25895751	25936864
34	ENSBTAG00000009968	508750	TBX4	19	11865527	11891936
35	ENSBTAG00000011715	512590	RECQL5	19	56550486	56580017
36	ENSBTAG00000006620	615739	SLC24A4	21	57596461	57783306
37	ENSBTAG00000013491	512904	EML1	21	66358950	66556801
38	ENSBTAG00000007233	527651	WDR25	21	66917780	67066000
39	ENSBTAG00000039855	536435	SUMF1	22	21994945	22088653
40	ENSBTAG00000007615	526697	CNTN3	22	27286727	27534171
41	ENSBTAG00000018901	615119	CTIF	24	48769621	49013492
42	ENSBTAG00000044197	518089	EDARADD	28	9128813	9195608
43	ENSBTAG00000010191	533729	PAK1	29	18684328	18780241

## Sheet: iHS_beef
index	ensembl_gene_id	entrezgene	hgnc_symbol	chromosome_name	start_position	end_position
1	ENSBTAG00000008039	515030	ACMSD	2	62692769	62753692
2	ENSBTAG00000018739	529184	RPAP2	3	51195435	51281129
3	ENSBTAG00000024394	536417	SEMA3D	4	35563538	35789896
4	ENSBTAG00000006732	534500	NRCAM	4	49526574	49615802
5	ENSBTAG00000018432	281952	SLC6A15	5	14572186	14604741
6	ENSBTAG00000005932	523874	FAM184B	6	38614370	38672306
7	ENSBTAG00000004329	768210	RELL1	6	58599882	58660258
8	ENSBTAG00000009438	100337226	EPHA5	6	82560093	82962887
9	ENSBTAG00000013718	530076	GC	6	88695940	88739180
10	ENSBTAG00000006507	534082	ADAMTS3	6	89162542	89460195
11	ENSBTAG00000011935	520101	RASSF6	6	90373220	90400848
12	ENSBTAG00000019716	280828	CXCL8	6	90559882	90563647
13	ENSBTAG00000010954	407147	ART3	6	92607226	92755605
14	ENSBTAG00000012157	534614	CCDC158	6	92975363	93058338
15	ENSBTAG00000018585	540657	GABRB2	7	75103433	75393342
16	ENSBTAG00000021577	536671	ZFYVE16	7	82875305	82908670
17	ENSBTAG00000016534	538680	BCL11A	11	43071977	43174031
18	ENSBTAG00000031669	527492	CTNNA2	11	54723190	55906462
19	ENSBTAG00000008946	526038	CAPN13	11	69045268	69128762
20	ENSBTAG00000017255	518785	ATAD2B	11	75141459	75261008
21	ENSBTAG00000000125	100297992	SPATA5	17	34878951	35145717
22	ENSBTAG00000019350	513423	SLC25A21	21	47310562	47831598
23	ENSBTAG00000006620	615739	SLC24A4	21	57596461	57783306

## Sheet: XPEHH_dairy
index	ensembl_gene_id	entrezgene	hgnc_symbol	chromosome_name	start_position	end_position
1	ENSBTAG00000009851	536815	ROBO1	1	25620170	26210494
2	ENSBTAG00000001686	536513	LRRC52	3	3425059	3446915
3	ENSBTAG00000013801	540688	PBX1	3	4228463	4527283
4	ENSBTAG00000010206	535325	UAP1	3	6900267	6932034
5	ENSBTAG00000002888	100337258	TMTC2	5	12460330	12563124
6	ENSBTAG00000014977	539689	ALX1	5	14991697	15013533
7	ENSBTAG00000026966	615588	RASSF9	5	15546053	15579641
8	ENSBTAG00000032148	614719	TMEM117	5	36197272	36807308
9	ENSBTAG00000002775	767878	C12orf71	5	82653406	82656449
10	ENSBTAG00000009438	100337226	EPHA5	6	82560093	82962887
11	ENSBTAG00000000962	507296	STAP1	6	85013014	85043206
12	ENSBTAG00000020298	517049	TMPRSS11A	6	85337482	85400112
13	ENSBTAG00000004412	785556	TMPRSS11F	6	85473854	85512994
14	ENSBTAG00000038520	100335739	TMPRSS11E	6	85614106	85716159
15	ENSBTAG00000001249	521920	SULT1B1	6	86917981	86942952
16	ENSBTAG00000018531	280821	JCHAIN	6	87759438	87768834
17	ENSBTAG00000008577	527169	GRSF1	6	87922395	87941062
18	ENSBTAG00000012397	530642	DCK	6	88049498	88077488
19	ENSBTAG00000002348	282360	SLC4A4	6	88182303	88541046
20	ENSBTAG00000013718	530076	GC	6	88695940	88739180
21	ENSBTAG00000006507	534082	ADAMTS3	6	89162542	89460195
22	ENSBTAG00000004912	508405	ANKRD17	6	89935677	90102798
23	ENSBTAG00000017131	506011	AFP	6	90258976	90280522
24	ENSBTAG00000010716	107131184	FRAS1	6	94711652	95055569
25	ENSBTAG00000010153	518050	ANXA3	6	95065256	95136945
26	ENSBTAG00000035776	615662	C4orf22	6	96794894	97503220
27	ENSBTAG00000003043	281203	GNG2	10	44711724	44842190
28	ENSBTAG00000016823	527889	CSNK1G1	10	45717384	45867730
29	ENSBTAG00000019390	614323	CA12	10	46749740	46768704
30	ENSBTAG00000003667	528252	TLN2	10	47303876	47796327
31	ENSBTAG00000038920	783566	VPS13C	10	48088919	48268869
32	ENSBTAG00000005141	100337503	PELI2	10	68778347	68974093
33	ENSBTAG00000016534	538680	BCL11A	11	43071977	43174031
34	ENSBTAG00000019665	281860	IL1RN	11	46699166	46706152
35	ENSBTAG00000006482	509502	PTCD3	11	48598061	48629215
36	ENSBTAG00000021935	535421	ELMOD3	11	49442120	49473288
37	ENSBTAG00000006075	509983	SUCLG1	11	50400445	50453412
38	ENSBTAG00000031669	527492	CTNNA2	11	54723190	55906462
39	ENSBTAG00000006027	534067	USP34	11	59791217	59987854
40	ENSBTAG00000004531	613336	CCT4	11	60397422	60410035
41	ENSBTAG00000018046	515585	B3GNT2	11	60654634	60687730
42	ENSBTAG00000018401	507989	APLF	11	66840544	66933742
43	ENSBTAG00000023976	534994	ARHGAP25	11	67066107	67158230
44	ENSBTAG00000012949	407211	GKN1	11	67283597	67289445
45	ENSBTAG00000007808	616010	ANTXR1	11	67334898	67590481
46	ENSBTAG00000009343	532546	AAK1	11	67812869	67964370
47	ENSBTAG00000001105	281625	ANXA4	11	68070487	68144492
48	ENSBTAG00000001042	514626	MXD1	11	68232862	68255606
49	ENSBTAG00000015865	515741	CAPN14	11	68678749	68715047
50	ENSBTAG00000021735	540500	GALNT14	11	68745032	68963585
51	ENSBTAG00000008946	526038	CAPN13	11	69045268	69128762
52	ENSBTAG00000005014	520912	LCLAT1	11	69204181	69321396
53	ENSBTAG00000007378	515213	CLIP4	11	70656465	70733268
54	ENSBTAG00000018193	519188	KCNK3	11	72831969	72868413
55	ENSBTAG00000005710	281941	NCAM1	15	24093189	24165578
56	ENSBTAG00000010008	515758	TTC12	15	24209210	24254092
57	ENSBTAG00000001729	541175	DUSP10	16	25895751	25936864
58	ENSBTAG00000015537	540692	RASAL2	16	61121078	61314123
59	ENSBTAG00000044109	100299729	ASIC5	17	44427939	44483562
60	ENSBTAG00000003840	282433	GUCY1B1	17	44498805	44569575
61	ENSBTAG00000014576	281216	GUCY1A1	17	44600509	44665571
62	ENSBTAG00000007988	519148	STX2	17	47324800	47352599
63	ENSBTAG00000009797	527119	RIMBP2	17	47630080	47712174
64	ENSBTAG00000044121	614641	NUBPL	21	42475716	42719201
65	ENSBTAG00000017719	537810	AKAP6	21	43132861	43630707
66	ENSBTAG00000001282	618573	RALGAPA1	21	46202963	46376749
67	ENSBTAG00000019350	513423	SLC25A21	21	47310562	47831598
68	ENSBTAG00000000655	528380	MIPOL1	21	47852815	48169316
69	ENSBTAG00000015095	517396	TTC6	21	48390858	48445207
70	ENSBTAG00000003684	539366	LRFN5	21	51772760	52095083
71	ENSBTAG00000039117	540222	TOGARAM1	21	55208034	55285668
72	ENSBTAG00000014476	512667	ADAL	21	55610774	55626668
73	ENSBTAG00000014478	512668	ZSCAN29	21	55630358	55639007
74	ENSBTAG00000014479	510865	TUBGCP4	21	55640209	55681852
75	ENSBTAG00000014001	515593	MAP1A	21	55810061	55829462
76	ENSBTAG00000000838	515039	CCDC88C	21	56629747	56773304
77	ENSBTAG00000018709	617124	CATSPERB	21	56887882	57008398
78	ENSBTAG00000003375	534419	TC2N	21	57075109	57117586
79	ENSBTAG00000026953	786759	TRIP11	21	57300674	57331304
80	ENSBTAG00000006620	615739	SLC24A4	21	57596461	57783306
81	ENSBTAG00000010416	539951	RIN3	21	57859148	57953844
82	ENSBTAG00000009845	518488	ITPK1	21	58182391	58347037
83	ENSBTAG00000008017	537528	UNC79	21	58679832	58924124
84	ENSBTAG00000039808	513746	SERPINA6	21	59517404	59530028
85	ENSBTAG00000014253	615878	TBC1D22B	23	11133036	11206519
86	ENSBTAG00000000527	532641	ZFAND3	23	11712802	12040961
87	ENSBTAG00000014063	525414	DNAH8	23	12550367	12883939
88	ENSBTAG00000009112	617287	TRAM2	23	24637969	24702830
89	ENSBTAG00000019300	511644	TPMT	23	39209390	39232415
90	ENSBTAG00000026290	534815	PIK3C3	24	14182757	14347226
91	ENSBTAG00000014284	510218	ALPK2	24	58119582	58248068
92	ENSBTAG00000027916	504994	MALT1	24	58282742	58346780
93	ENSBTAG00000013364	517290	LIPM	26	10504440	10540469
94	ENSBTAG00000013368	504991	ANKRD22	26	10542379	10570091

## Sheet: XPEHH_beef
index	ensembl_gene_id	entrezgene	hgnc_symbol	chromosome_name	start_position	end_position
1	ENSBTAG00000016784	517781	DNAH7	2	84773343	85028058
2	ENSBTAG00000020696	531691	HECW2	2	85136811	85285250
3	ENSBTAG00000026181	751790	UGT1A1	3	113907720	114031371
4	ENSBTAG00000010856	535881	SLC8A2	18	54853503	54881796
5	ENSBTAG00000001668	533782	WNT7A	22	58809372	58873170
6	ENSBTAG00000004014	511854	FBLN2	22	58990282	59038424
7	ENSBTAG00000007113	507169	TRRAP	25	37807383	37895047

## Sheet: QTLdb
ensembl_gene_id	entrezgene	hgnc_symbol	chromosome_name	start_position	end_position	identified by	QTL trait	Breed	Trait Class
ENSBTAG00000009851	536815	ROBO1	1	25620170	26210494	XP-EHH (dairy)	Milk yield, Milk protein yield, Milk fat yield	n.a.	Milk
ENSBTAG00000031575	521961	VAV3	3	35428177	35861571	Fst	Interval from first to last insemination	Ayrshire, Danish red, Swedish Red-and-White	Reproduction
ENSBTAG00000006732	534500	NRCAM	4	49526574	49615802	iHS (beef)	Milk protein percentage, Temperament	Holstein	Milk, Exterior
ENSBTAG00000002888	100337258	TMTC2	5	12460330	12563124	XP-EHH (dairy)	M. paratuberculosis susceptibility, Teat length	Holstein	Health, Exterior
ENSBTAG00000005932	523874	FAM184B	6	38614370	38672306	iHS (beef)	Bone weight	Simmental	Meat and Carcass
ENSBTAG00000021582	531234	NCAPG	6	38765969	38812051	iHS (dairy)	Calving ease, Body weight (birth), Carcass weight, Average daily feed intake, Average daily gain, Withers height, Chest width, Hip width, Body length, Subcutaneous fat, Calving ease, Longissimus muscle area, Fat thickness at the 12th rib	Piedmontese, Charolais, Holstein
ENSBTAG00000046561	540095	LCORL	6	38840894	38992112	iHS (dairy)	Carcass weight, Average daily feed intake, Average daily gain, Fat thickness at the 12th rib, Calving ease Longissimus muscle area	n.a
ENSBTAG00000047743	614299	KCNIP4	6	41709362	43021626	iHS (dairy)	Body weight (weaning), Calving ease, Milk fat yield, and others	Canchim, Holstein	Production, Reproduction, Milk
ENSBTAG00000013718	530076	GC	6	88695940	88739180	iHS (beef) and XP-EHH (dairy)	Udder cleft, Udder depth, Udder height, Udder structure	Fleckvieh	Exterior
ENSBTAG00000011935	520101	RASSF6	6	90373220	90400848	iHS (beef)	Curd firming rate	Holstein	Milk
ENSBTAG00000010716	107131184	FRAS1	6	94711652	95055569	XP-EHH (dairy)	Sperm motility	Holstein	Reproduction
ENSBTAG00000035776	615662	C4orf22	6	96794894	97503220	Fst and XP-EHH (dairy)	Non-return rate	Ayrshire, Danish red, Swedish Red-and-White	Reproduction
ENSBTAG00000005984	513742	DAAM1	10	71730213	71916529	Fst	Milk vitamin B-12 content	Holstein	Milk
ENSBTAG00000019665	281860	IL1RN	11	46699166	46706152	XP-EHH (dairy)	Abomasum displacement	Holstein	Health
ENSBTAG00000001105	281625	ANXA4	11	68070487	68144492	XP-EHH (dairy)	Body depth, Udder cleft, Udder height, and others	Holstein	Production, Exterior
ENSBTAG00000021867	281644	BFSP1	13	38182322	38220659	iHS (dairy)	Somatic cell score	Holstein	Health
ENSBTAG00000004750	527903	VSTM2L	13	67460324	67498847	iHS (dairy)	Carcass weight	Nelore	Meat and Carcass
ENSBTAG00000013955	533451	TRAPPC9	14	4229512	4616552	Fst	Calving ease, Milk fat yield, and others	Hostein	Reproduction, Milk
ENSBTAG00000004954	525888	TOX	14	26631190	26941726	Fst	Carcass weight, Insulin-like growth factor 1 level	Hanwoo, Brahman	Meat and Carcass, Health
ENSBTAG00000033268	539762	ZFHX4	14	41988047	42189775	Fst	Feet and leg conformation, Milk yield	Hostein	Exterior, Milk
ENSBTAG00000017165	781953	MATN2	14	68478180	68651684	Fst	Duration of inactivity during novel object test	Charolais, Holstein	Exterior
ENSBTAG00000005710	281941	NCAM1	15	24093189	24165578	iHS (dairy) and XP-EHH (dairy)	Kidney	n.a.	Meat and Carcass
ENSBTAG00000015655	505096	APBB1	15	47109758	47267567	iHS (dairy)	Daughter pregnancy rate	Holstein	Reproduction
ENSBTAG00000019062	539601	FCHSD2	15	53161555	53404313	Fst	Duration of exploration during novel object test	Charolais, Holstein	Exterior
ENSBTAG00000033180	616050	SMYD3	16	31589396	32333109	Fst	Milk linoleic acid content	Holstein	Milk
ENSBTAG00000000125	100297992	SPATA5	17	34878951	35145717	iHS (beef)	Bovine viral diarrhea virus susceptibility	n.a.	Health
ENSBTAG00000013153	540479	NF2	17	70895108	70966968	Fst	Carcass weight, Milk protein percentage, Angularity, and others	Holstein	Meat and Carcass, Milk, Exterior
ENSBTAG00000012501	618622	FTO	18	22118201	22541532	Fst	Average daily gain, Body weight (slaughter), and others	n.a.	Production
ENSBTAG00000025200	617930	ASIC2	19	16353233	17562209	Fst	Milk conjugated linoleic acid content	Brown swiss	Milk
ENSBTAG00000011628	407217	EGFR	22	892005	1069280	Fst	Body weight (weaning)	Charolais	Production
ENSBTAG00000007615	526697	CNTN3	22	27286727	27534171	Fst and iHS (dairy)	Bovine leukemia virus susceptibility	Wagyu	Health
ENSBTAG00000016663	525095	PIGN	24	60978529	61087325	Fst	Milk protein yield, Calving ease (maternal)	Holstein	Milk, Reproduction
ENSBTAG00000044197	518089	EDARADD	28	9128813	9195608	iHS (dairy)	Scrotal circumference	Canchim	Reproduction
ENSBTAG00000010191	533729	PAK1	29	18684328	18780241	iHS (dairy)	Average daily gain	Simmental, Angus	Production
ENSBTAG00000007622	282883	CTSD	29	50352064	50361497	Fst	Shear force	Piedmontese	Meat and Carcass
